# Supplementary material for: An empirical investigation of taxi driver response behavior to ride-hailing requests: A spatio-temporal perspective
Source: PLoS One. 2018 Jun 8;13(6):e0198605. doi: 10.1371/journal.pone.0198605 (PMC5993247; doi:10.1371/journal.pone.0198605)
Supplement: S1 Table — This is the dataset we used for the logistic model. (ZIP) [file pone.0198605.s001.zip]

Archive with 3 entries (2 files):
- S1 Table.csv
- __MACOSX/
- __MACOSX/._S1 Table.csv
